# Supplementary material for: The Lepidoptera of Cuatrociénegas Protected Area 1. A new species in the genus Callistege Hübner, [1823] (Erebidae, Erebinae, Euclidiini) from the Chihuahuan Desert, Coahuila, Mexico
Source: Zookeys. 2021 Jun 16;1044:783–96. doi: 10.3897/zookeys.1044.59773 (PMC8222203; doi:10.3897/zookeys.1044.59773)
Supplement: XML Treatment for Callistege clara [file zookeys.1044.59773-treatment1.xml]

<!DOCTYPE tp:taxon-treatment
  PUBLIC "-//TaxonX//DTD Taxonomic Treatment Publishing DTD v0 20100105//EN" "tax-treatment-NSO.dtd">
<tp:taxon-treatment xmlns:tp="http://www.plazi.org/taxpub"><tp:treatment-meta><kwd-group><label>Taxon classification</label><kwd><named-content xmlns:xlink="http://www.w3.org/1999/xlink" content-type="kingdom">Animalia</named-content></kwd><kwd><named-content xmlns:xlink="http://www.w3.org/1999/xlink" content-type="order">Lepidoptera</named-content></kwd><kwd><named-content xmlns:xlink="http://www.w3.org/1999/xlink" content-type="family">Erebidae</named-content></kwd></kwd-group><mixed-citation publication-type="journal"><person-group><name><surname>Homziak</surname><given-names>Nicholas T.</given-names></name><name><surname>Lightfoot</surname><given-names>David C.</given-names></name><name><surname>Metzler</surname><given-names>Eric H.</given-names></name><name><surname>Miller</surname><given-names>Kelly B.</given-names></name></person-group><article-title>The <tp:taxon-name><tp:taxon-name-part taxon-name-part-type="order">Lepidoptera</tp:taxon-name-part></tp:taxon-name> of Cuatrociénegas Protected Area 1. A new species in the genus <italic><tp:taxon-name><tp:taxon-name-part taxon-name-part-type="genus" reg="Callistege">Callistege</tp:taxon-name-part></tp:taxon-name></italic> Hübner, [1823] (<tp:taxon-name><tp:taxon-name-part taxon-name-part-type="family">Erebidae</tp:taxon-name-part></tp:taxon-name>, <tp:taxon-name><tp:taxon-name-part taxon-name-part-type="subfamily">Erebinae</tp:taxon-name-part></tp:taxon-name>, <tp:taxon-name><tp:taxon-name-part taxon-name-part-type="tribe">Euclidiini</tp:taxon-name-part></tp:taxon-name>) from the Chihuahuan Desert, Coahuila, Mexico</article-title><source>Zookeys</source><day>16</day><month>6</month><year>2021</year><volume>1044</volume><fpage>783</fpage><lpage>796</lpage><pub-id pub-id-type="doi">10.3897/zookeys.1044.59773</pub-id></mixed-citation></tp:treatment-meta><tp:nomenclature><tp:taxon-name><object-id xmlns:xlink="http://www.w3.org/1999/xlink" content-type="arpha" xlink:type="simple">7B57F5CA-F74B-5855-9EE2-4B1F60A39147</object-id>
            <tp:taxon-name-part taxon-name-part-type="genus" reg="Callistege">Callistege</tp:taxon-name-part>
            <tp:taxon-name-part taxon-name-part-type="species" reg="clara">clara</tp:taxon-name-part>
            <object-id xmlns:xlink="http://www.w3.org/1999/xlink" content-type="zoobank" xlink:type="simple">http://zoobank.org/958EA223-4911-4518-B3CF-7B63571BE7D2</object-id>
          </tp:taxon-name><tp:taxon-authority>Homziak &amp; Metzler</tp:taxon-authority><tp:taxon-status xmlns:xlink="http://www.w3.org/1999/xlink" xlink:type="simple">sp. nov.</tp:taxon-status><xref ref-type="fig" rid="F1">Figures 1</xref><xref ref-type="fig" rid="F2">, 2</xref><xref ref-type="fig" rid="F3">, 3</xref><xref ref-type="fig" rid="F4">, 4</xref><xref ref-type="fig" rid="F5">, 5</xref></tp:nomenclature><tp:treatment-sec sec-type="material" id="SECID0EIMAC"><title>Material.</title><p><bold><italic>Holotype</italic></bold>: adult male, pinned: <bold>Mexico: “Coahuila</bold>: Cuatro Cienegas [sic] Nat[iona]l Preserve, 18-IX-2011, <named-content xmlns:xlink="http://www.w3.org/1999/xlink" content-type="dwc:verbatimCoordinates" xlink:type="simple"><named-content content-type="geo-json" specific-use="{&#34;type&#34;:&#34;Point&#34;,&#34;coordinates&#34;:[-102.102110,26.918510]}" id="NCID0EYMAC" xlink:type="simple">26.91851°N 102.10211°W</named-content></named-content>, D.C. Lightfoot et al. col[lecto]rs; Site C7, Río Mezquites, basin floor ponds streams, general collecting” <named-content xmlns:xlink="http://www.w3.org/1999/xlink" content-type="dwc:institutional_code" xlink:type="simple">MSBA</named-content> 72901. <bold>Paratypes</bold>: 2 males, slide numbers E.H.M. 585, E.H.M. 586 (<named-content xmlns:xlink="http://www.w3.org/1999/xlink" content-type="dwc:institutional_code" xlink:type="simple">USNM</named-content>) and 3 females, slide number E.H.M. 587 (<named-content xmlns:xlink="http://www.w3.org/1999/xlink" content-type="dwc:institutional_code" xlink:type="simple">USNM</named-content>), <named-content xmlns:xlink="http://www.w3.org/1999/xlink" content-type="dwc:institutional_code" xlink:type="simple">MSBA</named-content> 72902, slide number E.H.M. 588, <named-content xmlns:xlink="http://www.w3.org/1999/xlink" content-type="dwc:institutional_code" xlink:type="simple">MSBA</named-content> 72903 (<named-content xmlns:xlink="http://www.w3.org/1999/xlink" content-type="dwc:institutional_code" xlink:type="simple">MSBA</named-content>): MEXICO: “Coahuila: Cuatro Cienegas [sic] Nat[iona]l Preserve, 18-IX-2011, <named-content xmlns:xlink="http://www.w3.org/1999/xlink" content-type="dwc:verbatimCoordinates" xlink:type="simple"><named-content content-type="geo-json" specific-use="{&#34;type&#34;:&#34;Point&#34;,&#34;coordinates&#34;:[-102.102110,26.918510]}" id="NCID0EAOAC" xlink:type="simple">26.91851°N 102.10211°W</named-content></named-content>, D.C. Lightfoot et al. col[lecto]rs; Site C7, Río Mezquites, basin floor ponds streams, general collecting.”</p></tp:treatment-sec><tp:treatment-sec sec-type="diagnosis" id="SECID0EFOAC"><title>Diagnosis.</title><p><italic><tp:taxon-name><tp:taxon-name-part taxon-name-part-type="genus" reg="Callistege">Callistege</tp:taxon-name-part> <tp:taxon-name-part taxon-name-part-type="species" reg="clara">clara</tp:taxon-name-part></tp:taxon-name></italic> adults (Figs <xref ref-type="fig" rid="F1">1</xref>, <xref ref-type="fig" rid="F2">2</xref>) are easily recognized. The ground color of the forewing is white with two conspicuous triangular patches of dark brown, one conspicuous polygon patch of dark brown, and inconspicuous gray and dark brown markings. The hind wing is white with gray-brown postmedial, subterminal, and terminal lines. The ground color of the other three species in the genus is gray and brown; males and females of all four species respectively are similar. The male and female genitalia of <italic><tp:taxon-name><tp:taxon-name-part taxon-name-part-type="genus" reg="Callistege">C.</tp:taxon-name-part> <tp:taxon-name-part taxon-name-part-type="species" reg="clara">clara</tp:taxon-name-part></tp:taxon-name></italic> (Figs <xref ref-type="fig" rid="F3">3</xref>–<xref ref-type="fig" rid="F5">5</xref>) are markedly asymmetrical. In comparison, the respective genitalia of <italic><tp:taxon-name><tp:taxon-name-part taxon-name-part-type="genus" reg="Callistege">C.</tp:taxon-name-part> <tp:taxon-name-part taxon-name-part-type="species" reg="triangula">triangula</tp:taxon-name-part></tp:taxon-name></italic> (Figs <xref ref-type="fig" rid="F6">6</xref>, <xref ref-type="fig" rid="F7">7</xref>) are less asymmetrical. The dorsal margin of the valvae forms a hooked, claw-like lobe in <italic><tp:taxon-name><tp:taxon-name-part taxon-name-part-type="genus" reg="Callistege">C.</tp:taxon-name-part> <tp:taxon-name-part taxon-name-part-type="species" reg="clara">clara</tp:taxon-name-part></tp:taxon-name></italic>; in <italic><tp:taxon-name><tp:taxon-name-part taxon-name-part-type="genus" reg="Callistege">C.</tp:taxon-name-part> <tp:taxon-name-part taxon-name-part-type="species" reg="triangula">triangula</tp:taxon-name-part></tp:taxon-name></italic>, these structures come to a peak. In <italic><tp:taxon-name><tp:taxon-name-part taxon-name-part-type="genus" reg="Callistege">C.</tp:taxon-name-part> <tp:taxon-name-part taxon-name-part-type="species" reg="clara">clara</tp:taxon-name-part></tp:taxon-name></italic>, the sterigma is complex and sclerotized, versus simple and lightly sclerotized sterigma of <italic><tp:taxon-name><tp:taxon-name-part taxon-name-part-type="genus" reg="Callistege">C.</tp:taxon-name-part> <tp:taxon-name-part taxon-name-part-type="species" reg="triangula">triangula</tp:taxon-name-part></tp:taxon-name>. <tp:taxon-name><tp:taxon-name-part taxon-name-part-type="genus" reg="Callistege">Callistege</tp:taxon-name-part> <tp:taxon-name-part taxon-name-part-type="species" reg="triangula">triangula</tp:taxon-name-part></tp:taxon-name></italic> has spicules on the corpus bursae, whereas <italic><tp:taxon-name><tp:taxon-name-part taxon-name-part-type="genus" reg="Callistege">C.</tp:taxon-name-part> <tp:taxon-name-part taxon-name-part-type="species" reg="clara">clara</tp:taxon-name-part></tp:taxon-name></italic> does not have spicules on the corpus bursae.</p></tp:treatment-sec><tp:treatment-sec sec-type="description" id="SECID0EGCAE"><title>Description.</title><p>All three males and all three females in the type series are the basis for the following descriptions. <bold><italic>Adult male</italic></bold> (Fig. <xref ref-type="fig" rid="F1">1</xref>). <italic>Head</italic>: front smooth, scales appressed, dark brown tipped with cream; vertex scales rough proximally; labial palpi stout, porrect, scales appressed, similar to rest of head, but lighter color, basal segment and second segment wide, laterally flattened, third segment 0.4× length and width of second segment; haustellum well developed; antenna fasciculate, dorsoventrally flattened, oval cross section, dorsal surface scales cream, appressed, ventral surface naked, numerous sensory setae. <italic>Thorax</italic>: dorsum: anterior scales appressed, dark brown, cream tipped, posterior scales light brown, lateral scales long, hair-like, tegulae scales mixed spatulate and long, hair-like; venter white, scales mixed lamellar and piliform; fore leg: femurs with elongate, light brown and cream lamellar scales, tibia, epiphysis spatulate, tarsomeres with two rows of spines on ventral surface, terminal claws, mid leg: femurs with light brown spatulate scales, tibia and tarsomeres with two rows of spines, one pair of tibial spurs at distal end, tarsomeres spined on ventral surface; hind leg: femur scales spatulate, dorsal surface scales brown and cream, ventral surface white, two pairs of tibial spurs, tarsomeres ventrally spined, three rows; forewings: length 16.0–17.0 mm, mean 16.6 mm, n = 3; dorsal surface white and cream, scattered brown scales; costal margin base to postmedial line white, posterior margin base to tornus white, diagonal line from mid costa to tornus white, streak from base to diagonal mark white, broad, filling discal area, parallel white streaks from white diagonal line, along M2 and M3 to postmedial line, postmedial line two elements: basal element white, broad, second element gray, subterminal line three elements: basal element white, middle element gray, terminal element white with gray intrusions on the veins, terminal line black, three triangle marks, dark red brown, basal and dorsad of white posterior margin to curved white line, distal of curved white line and dorsad of white posterior margin, sub-costal and distal of curved white line, fringe brown, becoming cream towards tornus, underside a mixture of brown and white scales, appearing a dirty cream color, darker at costal and terminal areas, terminal lines same as above, discal spot crescent-shaped, brown, with streak extending basally from center, together forming a “Y” shape; Hind wings white, dusted with darker scales, postmedial line brown, not sharply defined, fringe cream colored, underside color as FW, apically fewer brown scales, becoming white towards the anal area, medial, subterminal, and terminal lines faintly visible, fringe concolorous. <italic>Abdomen</italic>: scales appressed, color light cream; underside similar. <italic>Male genitalia</italic> (Fig. <xref ref-type="fig" rid="F3">3</xref>): tegumen with lightly sclerotized lens-shaped region surrounded by lateral heavier sclerotization; juxta moderately sclerotized with a rough texture; vinculum narrow at base, widening distally, vaguely Y shaped, outer margins dark and sclerotized, becoming clear and more membranous mesially; valvae asymmetrical; saccular region smooth at base, with raised, setose patch in middle; cucullar region sparsely setose distally, distal end on each side divided in to two claw-like lobes, membranous projection originating between lobes on dorsal surface, larger of the lobes on left side with a pointed tip, right side with a more rounded tip; uncus setose, pointed downward at tip; aedeagus (Fig. <xref ref-type="fig" rid="F4">4</xref>): slightly curved, slightly expanded at base, sclerotized at distal end, vesica with patch of fine cornuti.</p><fig id="F1" position="float" orientation="portrait"><object-id xmlns:xlink="http://www.w3.org/1999/xlink" content-type="doi" xlink:type="simple">10.3897/zookeys.1044.59773.figure1</object-id><object-id xmlns:xlink="http://www.w3.org/1999/xlink" content-type="arpha" xlink:type="simple">2CB6310D-8C82-50A8-A2FB-5C8BDC8EAC3C</object-id><label>Figure 1.</label><caption><p><italic><tp:taxon-name><tp:taxon-name-part taxon-name-part-type="genus" reg="Callistege">Callistege</tp:taxon-name-part> <tp:taxon-name-part taxon-name-part-type="species" reg="clara">clara</tp:taxon-name-part></tp:taxon-name></italic> Homziak &amp; Metzler, sp. nov., male (holotype). Mexico, Cuatrociénegas (<named-content xmlns:xlink="http://www.w3.org/1999/xlink" content-type="dwc:institutional_code" xlink:type="simple">MSBA</named-content> 72901). Scale bar: 10 mm.</p></caption><graphic xmlns:xlink="http://www.w3.org/1999/xlink" xlink:href="zookeys-1044-783-g001.jpg" position="float" orientation="portrait" xlink:type="simple" id="oo_555159.jpg"><uri content-type="original_file" xlink:type="simple">https://binary.pensoft.net/fig/555159</uri></graphic></fig><fig id="F2" position="float" orientation="portrait"><object-id xmlns:xlink="http://www.w3.org/1999/xlink" content-type="doi" xlink:type="simple">10.3897/zookeys.1044.59773.figure2</object-id><object-id xmlns:xlink="http://www.w3.org/1999/xlink" content-type="arpha" xlink:type="simple">71B70BD8-3931-5B4D-AF22-A6D8D3B07424</object-id><label>Figure 2.</label><caption><p><italic><tp:taxon-name><tp:taxon-name-part taxon-name-part-type="genus" reg="Callistege">Callistege</tp:taxon-name-part> <tp:taxon-name-part taxon-name-part-type="species" reg="clara">clara</tp:taxon-name-part></tp:taxon-name></italic> Homziak &amp; Metzler, sp. nov., female (paratype). Mexico, Cuatrociénegas (<named-content xmlns:xlink="http://www.w3.org/1999/xlink" content-type="dwc:institutional_code" xlink:type="simple">MSBA</named-content> 72903). Scale bar: 10 mm.</p></caption><graphic xmlns:xlink="http://www.w3.org/1999/xlink" xlink:href="zookeys-1044-783-g002.jpg" position="float" orientation="portrait" xlink:type="simple" id="oo_555160.jpg"><uri content-type="original_file" xlink:type="simple">https://binary.pensoft.net/fig/555160</uri></graphic></fig><fig id="F3" position="float" orientation="portrait"><object-id xmlns:xlink="http://www.w3.org/1999/xlink" content-type="doi" xlink:type="simple">10.3897/zookeys.1044.59773.figure3</object-id><object-id xmlns:xlink="http://www.w3.org/1999/xlink" content-type="arpha" xlink:type="simple">1EC5D003-4011-5A8D-B189-B2B10956ADB5</object-id><label>Figure 3.</label><caption><p><italic><tp:taxon-name><tp:taxon-name-part taxon-name-part-type="genus" reg="Callistege">Callistege</tp:taxon-name-part> <tp:taxon-name-part taxon-name-part-type="species" reg="clara">clara</tp:taxon-name-part></tp:taxon-name></italic> Homziak &amp; Metzler, sp. nov. Mexico, Cuatrociénegas (paratype), male genitalia. Slide E.H.M. 585 (<named-content xmlns:xlink="http://www.w3.org/1999/xlink" content-type="dwc:institutional_code" xlink:type="simple">USNM</named-content>). Scale bar: 1 mm.</p></caption><graphic xmlns:xlink="http://www.w3.org/1999/xlink" xlink:href="zookeys-1044-783-g003.jpg" position="float" orientation="portrait" xlink:type="simple" id="oo_555161.jpg"><uri content-type="original_file" xlink:type="simple">https://binary.pensoft.net/fig/555161</uri></graphic></fig><p><bold><italic>Adult female</italic></bold> (Fig. <xref ref-type="fig" rid="F2">2</xref>). Similar to male, forewings: length 16.0–17.5 mm, mean 16.6 mm, n = 3. Female genitalia (Fig. <xref ref-type="fig" rid="F5">5</xref>): anterior apophyses ca. 2/3 length of posterior apophyses; sterigma asymmetrical, complex, approximately trapezoidal forming two peaked corners anterior to ostium bursae, small bumps on surface; ostium bursae approximately circular; antrum more sclerotized on left side with numerous small bumps and spicules; ductus bursae sclerotized, narrowing anteriorly towards corpus bursae; corpus bursae membranous, narrowed at insertion of ductus bursae; appendix bursae small, projecting from right side of corpus bursae at base; posterior apophyses widened, flattened, wavy at tip; papillae analis membranous, setose, setae stout, variable length.</p></tp:treatment-sec><tp:treatment-sec sec-type="distribution" id="SECID0EJGAE"><title>Distribution and biology.</title><p>This species is described from a wetland area adjacent to Río Mezquites, in a gypsum/limestone desert basin in the Cuatrociénegas Protected Area of the Coahuila de Zaragoza state in Mexico. The larva and its food plant(s) are unknown.</p></tp:treatment-sec><tp:treatment-sec sec-type="etymology" id="SECID0EOGAE"><title>Etymology.</title><p>The specific epithet, <italic><tp:taxon-name><tp:taxon-name-part taxon-name-part-type="genus" reg="Callistege"/><tp:taxon-name-part taxon-name-part-type="species" reg="clara">clara</tp:taxon-name-part></tp:taxon-name></italic>, is chosen because of the much lighter ground color of this species relative to other members of this genus. It is treated as a singular adjective.</p><fig id="F4" position="float" orientation="portrait"><object-id xmlns:xlink="http://www.w3.org/1999/xlink" content-type="doi" xlink:type="simple">10.3897/zookeys.1044.59773.figure4</object-id><object-id xmlns:xlink="http://www.w3.org/1999/xlink" content-type="arpha" xlink:type="simple">AEFDB2F2-12D5-5438-AE35-C8AA88ECAAEA</object-id><label>Figure 4.</label><caption><p><italic><tp:taxon-name><tp:taxon-name-part taxon-name-part-type="genus" reg="Callistege">Callistege</tp:taxon-name-part> <tp:taxon-name-part taxon-name-part-type="species" reg="clara">clara</tp:taxon-name-part></tp:taxon-name></italic> Homziak &amp; Metzler, sp. nov. Mexico, Cuatrociénegas (paratype), aedeagus. Slide E.H.M. 586 (<named-content xmlns:xlink="http://www.w3.org/1999/xlink" content-type="dwc:institutional_code" xlink:type="simple">USNM</named-content>). Scale bar: 1 mm.</p></caption><graphic xmlns:xlink="http://www.w3.org/1999/xlink" xlink:href="zookeys-1044-783-g004.jpg" position="float" orientation="portrait" xlink:type="simple" id="oo_555162.jpg"><uri content-type="original_file" xlink:type="simple">https://binary.pensoft.net/fig/555162</uri></graphic></fig><fig id="F5" position="float" orientation="portrait"><object-id xmlns:xlink="http://www.w3.org/1999/xlink" content-type="doi" xlink:type="simple">10.3897/zookeys.1044.59773.figure5</object-id><object-id xmlns:xlink="http://www.w3.org/1999/xlink" content-type="arpha" xlink:type="simple">3003629D-F829-5256-94C7-5DB344D8761A</object-id><label>Figure 5.</label><caption><p><italic><tp:taxon-name><tp:taxon-name-part taxon-name-part-type="genus" reg="Callistege">Callistege</tp:taxon-name-part> <tp:taxon-name-part taxon-name-part-type="species" reg="clara">clara</tp:taxon-name-part></tp:taxon-name></italic> Homziak &amp; Metzler, sp. nov. Mexico, Cuatrociénegas (paratype), female genitalia. Slide E.H.M. 587 (<named-content xmlns:xlink="http://www.w3.org/1999/xlink" content-type="dwc:institutional_code" xlink:type="simple">USNM</named-content>). Scale bar: 2 mm.</p></caption><graphic xmlns:xlink="http://www.w3.org/1999/xlink" xlink:href="zookeys-1044-783-g005.jpg" position="float" orientation="portrait" xlink:type="simple" id="oo_555163.jpg"><uri content-type="original_file" xlink:type="simple">https://binary.pensoft.net/fig/555163</uri></graphic></fig></tp:treatment-sec><tp:treatment-sec sec-type="remarks" id="SECID0EYIAE"><title>Remarks.</title><p>This species is placed in the genus <italic><tp:taxon-name><tp:taxon-name-part taxon-name-part-type="genus" reg="Callistege">Callistege</tp:taxon-name-part></tp:taxon-name></italic> on the basis of the following features: light colored angled bands over a darker ground color, a forewing pattern shared with other North American members of the genus, and the bifurcated valvae of the male genitalia.</p><p>While <italic><tp:taxon-name><tp:taxon-name-part taxon-name-part-type="genus" reg="Callistege">C.</tp:taxon-name-part> <tp:taxon-name-part taxon-name-part-type="species" reg="clara">clara</tp:taxon-name-part></tp:taxon-name></italic> can clearly be distinguished from the other three North American species in the genus, our research revealed that the identity of <italic><tp:taxon-name><tp:taxon-name-part taxon-name-part-type="genus" reg="Callistege">C.</tp:taxon-name-part> <tp:taxon-name-part taxon-name-part-type="species" reg="intercalaris">intercalaris</tp:taxon-name-part></tp:taxon-name></italic> may be uncertain. Grote (1882) described <italic><tp:taxon-name><tp:taxon-name-part taxon-name-part-type="genus" reg="Callistege">C.</tp:taxon-name-part> <tp:taxon-name-part taxon-name-part-type="species" reg="intercalaris">intercalaris</tp:taxon-name-part></tp:taxon-name></italic> from an unknown number of specimens collected by Professor Snow in “New Mexico.” <xref ref-type="bibr" rid="B38">Todd (1982)</xref> stated the existence of two syntypes of <italic><tp:taxon-name><tp:taxon-name-part taxon-name-part-type="genus" reg="Callistege">C.</tp:taxon-name-part> <tp:taxon-name-part taxon-name-part-type="species" reg="intercalaris">intercalaris</tp:taxon-name-part></tp:taxon-name></italic>; one at the Natural History Museum, London (BMNH) and the other in the Snow Collection at the University of Kansas in Lawrence, KS (SEMC). Todd suggested the two syntypes represent two species. <xref ref-type="bibr" rid="B31">Poole (1989)</xref> stated the holotype of <italic><tp:taxon-name><tp:taxon-name-part taxon-name-part-type="genus" reg="Callistege">C.</tp:taxon-name-part> <tp:taxon-name-part taxon-name-part-type="species" reg="intercalaris">intercalaris</tp:taxon-name-part></tp:taxon-name></italic> was in the BMNH. Examination of specimens at SEMC, and photographs of the the type specimen at the BMNH demonstrated that <italic><tp:taxon-name><tp:taxon-name-part taxon-name-part-type="genus" reg="Callistege">C.</tp:taxon-name-part> <tp:taxon-name-part taxon-name-part-type="species" reg="clara">clara</tp:taxon-name-part></tp:taxon-name></italic> is distinct in color and wing pattern from syntpes of <italic><tp:taxon-name><tp:taxon-name-part taxon-name-part-type="genus" reg="Callistege"/><tp:taxon-name-part taxon-name-part-type="species" reg="intercalaris">intercalaris</tp:taxon-name-part></tp:taxon-name></italic>.</p><p>Careful attempts to evert the vesica of two male syntypes of <italic><tp:taxon-name><tp:taxon-name-part taxon-name-part-type="genus" reg="Callistege">C.</tp:taxon-name-part> <tp:taxon-name-part taxon-name-part-type="species" reg="clara">clara</tp:taxon-name-part></tp:taxon-name></italic> were unsuccessful. Because the differences noted in the diagnosis separate <italic><tp:taxon-name><tp:taxon-name-part taxon-name-part-type="genus" reg="Callistege">C.</tp:taxon-name-part> <tp:taxon-name-part taxon-name-part-type="species" reg="clara">clara</tp:taxon-name-part></tp:taxon-name></italic> from the other described species of <italic><tp:taxon-name><tp:taxon-name-part taxon-name-part-type="genus" reg="Callistege">Callistege</tp:taxon-name-part></tp:taxon-name></italic> of the Nearctic, prudence dictated that we leave the abdomen of the third male, the holotype, intact.</p><fig id="F6" position="float" orientation="portrait"><object-id xmlns:xlink="http://www.w3.org/1999/xlink" content-type="doi" xlink:type="simple">10.3897/zookeys.1044.59773.figure6</object-id><object-id xmlns:xlink="http://www.w3.org/1999/xlink" content-type="arpha" xlink:type="simple">5B2F0172-17A8-59CE-A13E-383518F9CD00</object-id><label>Figure 6.</label><caption><p><italic><tp:taxon-name><tp:taxon-name-part taxon-name-part-type="genus" reg="Callistege">Callistege</tp:taxon-name-part> <tp:taxon-name-part taxon-name-part-type="species" reg="triangula">triangula</tp:taxon-name-part></tp:taxon-name></italic> male genitalia. JGF slide number 6533. John G. Franclemont Slide Collection, Cornell University. Scale bar: 1 mm.</p></caption><graphic xmlns:xlink="http://www.w3.org/1999/xlink" xlink:href="zookeys-1044-783-g006.jpg" position="float" orientation="portrait" xlink:type="simple" id="oo_555164.jpg"><uri content-type="original_file" xlink:type="simple">https://binary.pensoft.net/fig/555164</uri></graphic></fig><fig id="F7" position="float" orientation="portrait"><object-id xmlns:xlink="http://www.w3.org/1999/xlink" content-type="doi" xlink:type="simple">10.3897/zookeys.1044.59773.figure7</object-id><object-id xmlns:xlink="http://www.w3.org/1999/xlink" content-type="arpha" xlink:type="simple">24214688-EB98-58B1-84CD-091B0BF6EFD1</object-id><label>Figure 7.</label><caption><p><italic><tp:taxon-name><tp:taxon-name-part taxon-name-part-type="genus" reg="Callistege">Callistege</tp:taxon-name-part> <tp:taxon-name-part taxon-name-part-type="species" reg="triangula">triangula</tp:taxon-name-part></tp:taxon-name></italic> female genitalia. JGF slide number 6534. John. G. Franclemont Slide Collection, Cornell University. Scale bar: 2 mm.</p></caption><graphic xmlns:xlink="http://www.w3.org/1999/xlink" xlink:href="zookeys-1044-783-g007.jpg" position="float" orientation="portrait" xlink:type="simple" id="oo_555165.jpg"><uri content-type="original_file" xlink:type="simple">https://binary.pensoft.net/fig/555165</uri></graphic></fig></tp:treatment-sec><ref-list><ref id="B38"><mixed-citation xmlns:xlink="http://www.w3.org/1999/xlink" xlink:type="simple"><person-group><name name-style="western"><surname>Todd</surname><given-names>EL</given-names></name></person-group> (<year>1982</year>) The type material of John B. Smith (<tp:taxon-name><tp:taxon-name-part taxon-name-part-type="order">Lepidoptera</tp:taxon-name-part></tp:taxon-name>). United States Department of Agriculture Technical Bulletin No. 1645. 228 pp.</mixed-citation></ref><ref id="B31"><mixed-citation xmlns:xlink="http://www.w3.org/1999/xlink" xlink:type="simple"><person-group><name name-style="western"><surname>Poole</surname><given-names>RW</given-names></name></person-group> (<year>1989</year>) <source>Lepidopterorum Catalogus (New Series), Fascicle 118.</source><publisher-name>EJ Brill/Flora and Fauna Publications</publisher-name>, <publisher-loc>Leiden, The Netherlands. 3 volumes</publisher-loc>, <size units="page">1314 pp</size>.</mixed-citation></ref></ref-list></tp:taxon-treatment>
